# Supplementary material for: PCSK9 Confers Inflammatory Properties to Extracellular Vesicles Released by Vascular Smooth Muscle Cells
Source: Int J Mol Sci. 2022 Oct 28;23(21):13065. doi: 10.3390/ijms232113065 (PMC9655172; doi:10.3390/ijms232113065)
Supplement: Supplementary file 1 [file ijms-23-13065-s001.zip]

Archive with 1 entries (1 files):
- ijms-1987961-supplementary.pdf
